# Supplementary material for: RNA-seq analysis reveals significant transcriptome changes in turbot (Scophthalmus maximus) suffering severe enteromyxosis
Source: BMC Genomics. 2014 Dec 19;15:1149. doi: 10.1186/1471-2164-15-1149 (PMC4320470; doi:10.1186/1471-2164-15-1149)
Supplement: Supplementary file 1 — Additional file 1: Table S1: List of shared differentially expressed genes between the three organs. Common differentially expressed genes between kidney, spleen and pyloric caeca. Fold change by tissue, fragments per kilobase of exon per million fragments mapped (FPKM) in control and infected samples by tissue and GO terms for each gene are shown. (XLSX 22 KB) [file 12864_2014_6910_MOESM1_ESM.xlsx]

## Sheet: Hoja1
Up-regulated genes
Gene	Gene Symbol	Kidney			Spleen			Pyloric caeca			Associated GO terms
		Fold change	FPKM control	FPKM infected	Fold change	FPKM control	FPKM infected	Fold change	FPKM control	FPKM infected	Biological process	Cellular component	Molecular function
mannose-binding lectin-associated serine protease-3b	MASP3	7.64	0	1.49 ± 0.48	4.89	0.512813	15.94 ± 3.60	4.46	0.971509	21.73 ± 5.38	proteolysis		serine-type endopeptidase activity
epidermis-type lipoxygenase 3-like	ALOXE3	5.66	0.690616	36.53 ± 13.50	6.8	0.732228	91.21 ± 55.80	10.31	0.210179	277.1 ± 147.91	leukotriene metabolic process oxidation-reduction process		metal ion binding oxidoreductase activity lipoxygenase activity iron ion binding
conserved plasmodium protein		5.45	1.02291	49.05 ± 11.45	5.56	0.468327	24.38 ± 3.30	4.26	0.591488	12.5 ± 1.62		apicoplast
l-amino-acid oxidase-like	IL4L1	4.84	0.583611	16.42 ± 13.60	5.87	0.367398	22.26 ± 16.72	9.49	0	3.07 ± 0.64	innate immune response defense response to bacterium oxidation-reduction process	extracellular region	L-amino-acid oxidase activity
dickkopf-related protein 2-like	DKK2	4.48	0.735823	17.41 ± 11.69	8.62	0	3.17 ± 2.20	3.71	0.340385	4.59 ± 0.52	multicellular organismal development negative regulation of Wnt receptor signaling pathway regulation of canonical Wnt receptor signaling pathway	extracellular region
coiled-coil domain-containing protein 58	CCDC58	3.95	0.21418	3.38 ± 1.01	4.02	0.228805	3.75 ± 0.35	8.91	0	1.99 ± 0.55
tributyltin binding protein type 1	TBT-BP1	3.25	0.919869	9.21 ± 2.97	2.78	2.00046	14.68 ± 4.79	2.08	4.52118	19.42 ± 7.53
striated muscle-specific serine threonine-protein kinase-like	SPEG	3.14	0.509164	4.6 ± 1.03	4.46	0.214213	4.84 ± 2.13	4.67	0.00795724	0.22 ± 0.10	protein phosphorylation		protein serine/threonine kinase activity ATP binding
thrombospondin- partial	THSD	3.05	2.02836	16.55 ± 10.56	2.07	4.47014	18.97 ± 10.61	3.68	2.46502	31.61 ± 3.06			binding
cholesterol 25-hydroxylase-like	CH25H	2.59	0.544959	3.36 ± 0.89	2.13	1.12276	5.04 ± 0.59	3.47	0.236337	2.7 ± 0.38		endoplasmic reticulum membrane
inositol monophosphatase		2.02	242.705	1008 ± 107.09	4.24	20.8469	394.1 ± 61.17	8.83	1.544	708.8 ± 13.89	cellular process
Down-regulated genes
Gene		Kidney			Spleen			Pyloric caeca			Associated GO terms
		Fold change	FPKM control	FPKM infected	Fold change	FPKM control	FPKM infected	Fold change	FPKM control	FPKM infected	Biological process	Cellular component	Molecular function
monocarboxylate transporter 9	SLC16a9	-2.62377	3.41785	0.56 ± 0.14	-4.19425	3.5389	0.2 ± 0.09	-9.80799	540.695	0.6 ± 0.05	fatty acid biosynthetic process sterol biosynthetic process oxidation-reduction process	endoplasmic reticulum membrane integral to membrane	monooxygenase activity iron ion binding
gig2-like protein	Gig2	-10.4419	168.474	0.08 ± 0.08	-12.8326	284.892	0 ± 0.00	-7.43572	39.1912	0.19 ± 0.09		apicoplast
mhc class i antigen	MHC-I	-6.28261	34.0351	0.42 ± 0.12	-4.8905	51.8288	1.64 ± 0.40	-5.37387	55.6186	1.3 ± 0.02	immune response antigen processing and presentation	membrane
monocarboxylate transporter 7	SLC16a6	-2.05534	3.17422	0.78 ± 0.28	-2.1745	4.08488	0.89 ± 0.17	-5.03577	19.6642	0.6 ± 0.07
prostate stem cell antigen	PSCA	-4.9959	986.498	31.83 ± 5.08	-2.97301	1319.21	175.28 ± 46.30	-4.01723	47.1801	2.92 ± 0.58			carbohydrate binding
interferon regulatory factor 7	IRF7	-1.78549	2.80242	0.84 ± 0.04	-1.56929	3.64656	1.24 ± 0.19	-3.56152	6.43313	0.55 ± 0.15
glutaredoxin domain-containing cysteine-rich protein 1	GRXCR1	-3.79326	7.28718	0.54 ± 0.12	-2.04061	7.21447	1.81 ± 0.38	-3.19016	34.7002	3.82 ± 0.25
arrestin domain-containing protein 3	ARRDC3	-3.2792	10.4742	1.1 ± 0.28	-2.69753	11.5583	1.78 ± 0.17	-3.12045	3.10595	0.36 ± 0.11
krueppel-like factor 11	KLF11	-2.7282	4.68213	0.72 ± 0.07	-1.95673	4.43441	1.12 ± 0.12	-3.08018	6.6092	0.78 ± 0.10
alpha- -mannosyl-glycoprotein 4-beta-n-acetylglucosaminyltransferase a	MGAT4a	-2.9461	8.02484	1.12 ± 0.75	-4.18442	5.31102	0.3 ± 0.16	-2.96767	56.3264	7.31 ± 2.79
e3 isg15--protein ligase herc5	HERC5	-3.15976	11.2592	1.31 ± 0.17	-2.42719	17.9017	3.38 ± 0.26	-2.95096	13.7074	1.77 ± 0.20
galectin-8 isoform x1	GALS8	-2.85688	2.63233	0.38 ± 0.07	-2.07377	4.27496	1.06 ± 0.25	-2.91822	2.32625	0.3 ± 0.08	signal transduction	cytoplasm	protein binding
desumoylating isopeptidase 1	DESI1	-1.9106	20.7471	5.75 ± 0.93	-1.81748	23.6754	6.88 ± 1.17	-2.85894	12.0269	1.66 ± 0.02	positive regulation of calcium ion transport into cytosol glycoprotein catabolic process necrotic cell death aging protein targeting to membrane N-acetylglucosamine metabolic process response to stress		histone acetyltransferase activity
formin-like protein 1-like isoform x2	FMNL1	-3.96815	380.264	25.22 ± 2.99	-2.9667	636.666	85.03 ± 23.81	-2.75394	78.6142	11.69 ± 1.51	proteolysis	cytoplasm nucleus	peptidase activity
catalase	CAT	-1.97657	52.1506	13.7 ± 0.89	-1.78789	61.8275	18.8 ± 6.42	-2.52962	23.807	4.1 ± 0.33
collagen alpha-2 chain	COL1a2	-1.96641	5.11354	1.33 ± 0.25	-1.53971	5.48006	1.88 ± 0.06	-2.35444	3.98626	0.77 ± 0.24	carbohydrate metabolic process protein glycosylation	integral to membrane golgi membrane	transferase activity, transferring hexosyl groups transferase activity, transferring glycosyl groups alpha-1,3-mannosylglycoprotein 4-beta-N-acetylglucosaminyltransferase activity metal ion binding
tropomodulin 4	TMOD4	-5.55064	107.599	2.36 ± 0.08	-3.88687	210.081	15.05 ± 5.00	-2.33162	3.86814	0.78 ± 0.38
syntaphilin-like isoform x1	SNPH	-2.74076	2.19679	0.34 ± 0.07	-2.12835	4.145	0.95 ± 0.09	-2.31576	1.00082	0.19 ± 0.11
receptor-transporting protein 3		-2.7628	77.1784	11.72 ± 1.21	-2.55079	142.228	24.36 ± 1.82	-2.21905	39.3948	8.47 ± 0.49			binding
interferon-induced protein 44	IFI44	-3.17372	0.421753	0.05 ± 0.03	-3.54573	0.415894	0.04 ± 0.04	-2.20456	4.65235	1 ± 0.37
MHC class Ia chain		-2.52547	28.3547	5.13 ± 3.26	-1.69086	45.0757	12.55 ± 9.24	-2.16245	28.0853	6.18 ± 4.60
interferon-induced protein with tetratricopeptide repeats 1	IFIT-1	-4.67461	26.0148	1 ± 0.39	-4.99945	48.6778	1.62 ± 0.84	-2.14371	5.23226	1.16 ± 0.16
protein-tyrosine kinase 6-like	PTK6	-2.85832	1.06016	0.15 ± 0.07	-2.16441	2.80826	0.67 ± 0.32	-2.01954	13.3113	3.28 ± 1.09
bifunctional protein ncoat isoform 1	MGEA5	-1.84279	15.571	4.47 ± 0.09	-1.67057	15.8038	5 ± 0.36	-1.48168	6.38674	2.29 ± 0.11
homeodomain-interacting protein kinase 2	HIPK2	-2.61924	11.2294	1.88 ± 0.13	-1.92517	12.0786	3.2 ± 0.70	-1.4386	2.16443	0.8 ± 0.05
protein fam210b	FAM210b	-3.80583	95.824	7.02 ± 0.54	-2.19532	62.6739	14.01 ± 2.58	-1.36084	21.8417	8.5 ± 0.63	cellular process
Up-regulated genes in pyloric caeca and down-regulated in kidney and spleen
Gene		Kidney			Spleen			Pyloric caeca			Associated GO terms
		Fold change	FPKM control	FPKM infected	Fold change	FPKM control	FPKM infected	Fold change	FPKM control	FPKM infected	Biological process	Cellular component	Molecular function
type-2 ice-structuring protein precursor	ISP2	-5.33079	1.59903	0.03 ± 0.03	-6.44088	10.2493	0.1 ± 0.06	6.38717	0	1.05 ± 0.40
v-set and immunoglobulin domain-containing protein 1-like	VSIG1	-5.7821	2.11978	0.04 ± 0.01	-2.82205	1.31393	0.21 ± 0.15	4.55018	0.905162	21.5 ± 5.25
antho-rfamide neuropeptide	FMR1	-3.73216	2.69235	0.21 ± 0.02	-2.88583	5.19314	0.72 ± 0.18	4.35989	1.51358	30.81 ± 10.68
bifunctional methylenetetrahydrofolate dehydrogenase mitochondrial	MTFHD2	-2.59022	306.234	52.51 ± 0.91	-2.25255	785.949	172 ± 45.79	3.70487	4.46631	58.71 ± 14.11
small conductance calcium-activated potassium channel protein 3-like	KCNN3	-2.21299	5.57441	1.22 ± 0.26	-1.78812	9.2204	2.78 ± 0.58	3.08273	0.32169	2.78 ± 1.07	positive regulation of apoptotic process
early growth response partial	EGR	-1.81286	0.91403	0.26 ± 0.10	-2.00788	1.88314	0.49 ± 0.11	2.8041	0.422821	3 ± 0.73	hemopoiesis positive regulation of apoptotic process negative regulation of cell proliferation negative regulation of transcription from RNA polymerase II promoter regulation of transcription involved in S phase of mitotic cell cycle	nucleus	zinc ion binding transcription regulatory region DNA binding sequence-specific DNA binding RNA polymerase II transcription factor activity
tumor necrosis factor receptor superfamily member 10b-like	TNFRSF10b	-3.18147	1.98114	0.22 ± 0.04	-2.14553	1.97631	0.46 ± 0.11	2.58244	0.0558814	0.35 ± 0.05
immunoglobulin light chain		-1.78	9.57186	2.85 ± 0.47	-2	24.8791	6.33 ± 1.60	2.7	1.6277	10.65 ± 2.47
tetraspanin-3-like isoform x2	TSPAN3	-1.84256	92.446	26.5 ± 2.22	-1.62588	229.751	75.5 ± 6.87	1.71364	5.32271	17.51 ± 1.31
Up-regulated gene in pyloric caeca and kidney and down-regulated in spleen
Gene		Kidney			Spleen			Pyloric caeca			Associated GO terms
		Fold change	FPKM control	FPKM infected	Fold change	FPKM control	FPKM infected	Fold change	FPKM control	FPKM infected	Biological process	Cellular component	Molecular function
complement component c3	C3	3.84271	10.426	155.99 ± 105.67	-1.62422	1.39937	0.43 ± 0.12	2.96401	2.12086	16.54 ± 1.78		extracellular region	complement activation
Up-regulated gene in spleen and kidney and down-regulated in pyloric caeca
Gene		Kidney			Spleen			Pyloric caeca			Associated GO terms
		Fold change	FPKM control	FPKM infected	Fold change	FPKM control	FPKM infected	Fold change	FPKM control	FPKM infected	Biological process	Cellular component	Molecular function
aminopeptidase n	ANPEP	2.21	0.27	1.3 ± 0.17	7.26	0	0.35 ± 0.13	-9.46	1370.01	1.34 ± 0.23			proteolysis
