# Supplementary material for: RNA-seq analysis reveals significant transcriptome changes in turbot (Scophthalmus maximus) suffering severe enteromyxosis
Source: BMC Genomics. 2014 Dec 19;15:1149. doi: 10.1186/1471-2164-15-1149 (PMC4320470; doi:10.1186/1471-2164-15-1149)
Supplement: Supplementary file 2 — Additional file 2: Table S2: List of differentially expressed genes in head kidney. Differentially expressed genes in kidney. Fold change, fragments per kilobase of exon per million fragments mapped (FPKM) in control and infected samples and associated functional group for each gene are shown. (XLSX 16 KB) [file 12864_2014_6910_MOESM2_ESM.xlsx]

## Sheet: Hoja1
Up-regulated genes
Gene	Kidney			Associated function
	Fold change	FPKM control	FPKM infected
hepcidin	2.68	0.949015	6.45 ± 3.17	IMMUNE AND DEFENCE RESPONSES
heat shock 70 kda protein 4	2.02	7.89698	33.2 ± 2.98
toll-like receptor 2	2.47	0.703535	4.08 ± 1.52
epidermis-type lipoxygenase 3-like	5.66	0.690616	36.53 ± 13.50
mannose-binding lectin-associated serine protease-3b	7.64	0	1.49 ± 0.48
complement component c3	3.84271	10.426	155.99 ± 105.67
l-amino-acid oxidase-like	4.84	0.583611	16.42 ± 13.60
natural resistance-associated macrophage protein	2.24	3.35	16.48 ± 3.08
hepatocyte growth factor	2.97	1.31891	10.79 ± 3.33
hepatocyte growth factor activator	2.23	0.457991	2.27 ± 0.68
prostaglandin e synthase	2.99	0.397269	3.24 ± 0.71
prostaglandin g h synthase 1	2.6	0.73151	4.66 ± 0.97
hig1 domain family member 1a	2.77	2.85607	20.3 ± 3.86
dna damage-inducible transcript 4	3.05	0.251604	2.21 ± 0.46
angiopoietin-related protein 1	4.01	0.0998897	1.71 ± 0.57
cytochrome c oxidase subunit mitochondrial	1.82	93.1551	337.43 ± 29.8
adrenomedullin 2	2.34	0.569509	3.03 ± 0.5
renalase isoform 1	2.13	12.7693	58.2 ± 5.79
hig1 domain family member 1a	2.77	2.85607	20.3 ± 3.86	APOPTOSIS AND CELL PROLIFERATION
dna damage-inducible transcript 4	3.05	0.251604	2.21 ± 0.46
cytochrome c	2.53	6.2735	37.11 ± 8.15
tumor necrosis factor alpha-induced protein 8-like protein 3	3.44	0.280229	3.24 ± 0.65
hepcidin	2.68	0.949015	6.45 ± 3.17	IRON METABOLISM AND ERYTHROPOIESIS
Down-regulated genes
Gene	Kidney			Associated GO terms
	Fold change	FPKM control	FPKM infected	Biological process
interferon-inducible protein gig1	-5.33	2.69	0.05 ± 0.05	IMMUNE AND DEFENCE RESPONSES
interferon gamma receptor alpha chain	-2.67	0.953851	0.15 ± 0.08
interferon regulatory factor 3	-1.84	5.97987	1.71 ± 0.37
interferon regulatory factor 10	-1.57	4.30168	1.47 ± 0.31
interferon-induced protein with tetratricopeptide repeats 1	-4.67461	26.0148	1 ± 0.39
gig2-like protein	-10.4419	168.474	0.08 ± 0.08
interferon regulatory factor 7	-1.78549	2.80242	0.84 ± 0.04
e3 isg15--protein ligase herc5	-3.15976	11.2592	1.31 ± 0.17
interferon-induced protein 44	-3.17372	0.421753	0.05 ± 0.03
mhc class i antigen	-6.28261	34.0351	0.42 ± 0.12
MHC class Ia chain	-2.52547	28.3547	5.13 ± 3.26
cd9 antigen	-1.62	67.5783	22.53 ± 1.78
ig lambda chain v-iii region loi	-3.06	46.2334	5.64 ± 1.13
immunoglobulin light chain	-1.78	9.57186	2.85 ± 0.47
immunoglobulin light chain precursor	-1.74	761.939	235.04 ± 40.59
granzyme A/K gene	-1.65	7.24953	2.35 ± 0.66
perforin-1	-3.23	3.02503	0.33 ± 0.14
catalase	-1.97657	52.1506	13.7 ± 0.89
vascular endothelial growth factor c	-1.88	1.35724	0.38 ± 0.11
TLR1	-3.42	1.33385	0.13 ± 0.07
toll-like receptor 9	-3.02	0.944228	0.11 ± 0.08
interleukin 22	-4.45	1.25513	0.05 ± 0.03
proenkephalin-a-like isoform x1	-3.91	1.61011	0.11 ± 0.02
cytokine receptor-like factor 1	-3.08	0.75067	0.08 ± 0.07
cytochrome b-245 heavy chain	-3.95	1.19461	0.08 ± 0.01
suppressor of cytokine signaling 1	-1.73	7.05311	2.18 ± 0.37
band 3 anion exchange protein	-6.63	371.817	3.79 ± 0.94	IRON METABOLISM AND ERYTHROPOIESIS
hemoglobin subunit alpha-d	-5.24	58.7588	1.58 ± 0.33
hemoglobin subunit beta-2	-4.73	179.316	6.94 ± 1.65
mitoferrin-1	-3.58	111.413	9.64 ± 0.92
hemoglobin subunit beta-1	-4.56	34.2879	1.5 ± 0.62
alpha-type globin	-4.39	0.425134	0.02 ± 0.01
gata-binding factor 2	-3.54	97.9108	8.69 ± 1.19
t-cell acute lymphocytic leukemia protein 1	-2.77	57.3174	8.65 ± 1
ferritn heavy subunit	-1.84	57.3174	8.65 ± 1
transcriptional activator myb	-2.01	102.772	26.35 ± 3.08
tumor necrosis factor receptor superfamily member 10b-like	-3.18147	1.98114	0.22 ± 0.04	APOPTOSIS AND CELL PROLIFERATION
early growth response partial	-1.81286	0.91403	0.26 ± 0.10
small conductance calcium-activated potassium channel protein 3-like	-2.21299	5.57441	1.22 ± 0.26
dna-binding death effector domain-containing protein 2	-1.99	22.6215	5.86 ± 0.2
alpha actin	-3.91	8.38091	0.57 ± 0.1	CYTOSKELETON AND EXTRACELLULAR MATRIX
myosin heavy fast skeletal muscle	-2.51	2.20936	0.41 ± 0.29
myosin heavy chain	-6.06	5.17681	0.06 ± 0.06
heavy polypeptide skeletal muscle	-2.72	8.75581	1.35 ± 0.47
myosin light chain 1	-2.91	2.74592	0.37 ± 0.06
myosin light chain 3	-3.07	7.87802	0.99 ± 0.33
troponin skeletal muscle	-3.8	4.04131	0.3 ± 0.19
myosin-11 isoform 1	-2.18	0.481693	0.11 ± 0.02
formin-like protein 1-like isoform x2	-3.96815	380.264	25.22 ± 2.99
tropomodulin 4	-5.55064	107.599	2.36 ± 0.08
glutaredoxin domain-containing cysteine-rich protein 1	-3.79326	7.28718	0.54 ± 0.12
syntaphilin-like isoform x1	-2.74076	2.19679	0.34 ± 0.07
collagen alpha-2 chain	-1.96641	5.11354	1.33 ± 0.25
collagen alpha-1 chain	-1.83	26.2153	7.55 ± 0.56
cytoskeletal protein isoform x1	-3.18	0.988117	0.11 ± 0.06
actin-related protein 2 3 complex subunit 1a	-2.81	18.225	2.69 ± 0.32
tubulin beta chain	-1.68876	2.44304	0.77 ± 0.19
tubulin beta-6 chain	-1.83658	45.6391	13.18 ± 1.01
dematin isoform 1	-3.67	24.3062	1.96 ± 0.37
