# Supplementary material for: RNA-seq analysis reveals significant transcriptome changes in turbot (Scophthalmus maximus) suffering severe enteromyxosis
Source: BMC Genomics. 2014 Dec 19;15:1149. doi: 10.1186/1471-2164-15-1149 (PMC4320470; doi:10.1186/1471-2164-15-1149)
Supplement: Supplementary file 3 — Additional file 3: Table S3: List of differentially expressed genes in spleen. Differentially expressed genes in spleen. Fold change, fragments per kilobase of exon per million fragments mapped (FPKM) in control and infected samples and associated functional group for each gene are shown. (XLSX 16 KB) [file 12864_2014_6910_MOESM3_ESM.xlsx]

## Sheet: Hoja1
Up-regulated genes
Gene	Spleen			Associated function
	Fold change	FPKM control	FPKM infected
interleukin-8	2.01	23.809	98.83 ± 18.37	IMMUNE AND DEFENCE RESPONSES
chemokine receptor	3.49	0.851565	9.15 ± 4.30
cc chemokine	1.89	79.9307	297.13 ± 27.99
low quality protein: e-selectin	3.24	17.6208	168.91 ± 44.51
epidermis-type lipoxygenase 3-like	5.66	0.690616	36.53 ± 13.50
mannose-binding lectin-associated serine protease-3b	7.64	0	1.49 ± 0.48
l-amino-acid oxidase-like	4.84	0.583611	16.42 ± 13.60
ig kappa chain v-ii region rpmi 6410	2.69	67.6461	436.18 ± 166.04
hepcidin	2.02	3.80182	17.13 ± 9.76
heat shock protein beta-8	1.82	8.42322	29.98 ± 2.69
vtn protein	2.81	0.557912	3.94 ± 3.61
endothelin-2	5.59	0.0467561	2.56 ± 0.17
hepatocyte growth factor	3.64	1.01701	11.92 ± 5.29
hepatocyte growth factor receptor	3.63	0.0843958	1.07 ± 0.58
collagenase 3-like	3.7	66.06	879.52 ± 219.06
apolipoprotein e	2.19	257.97	1171.73 ± 143.83
mannan-binding lectin serine protease 1	2.19	0.774822	3.58 ± 2.44
complement component c1q receptor	2.13	2.11226	9.01 ± 1.76
leukotriene a4 hydrolase	1.95	32.0622	123.49 ± 9.84
leukemia inhibitory factor receptor	1.84	8.45762	30.23 ± 3.98
macrophage mannose receptor 1	2.74	7.50578	47.76 ± 13.58
eosinophil peroxidase	2.38	17.4964	89.78 ± 22.24
suppressor of cytokine signaling 3	2.59	4.83477	28.64 ± 4.30
prostaglandin g h synthase 1	2.26	0.368403	1.79 ± 0.12
ccaat enhancer-binding protein alpha	1.81568	9.07334	31.74 ± 1.57
ccaat enhancer-binding protein beta	3.35703	12.4089	127.84 ± 2.61
ccaat enhancer-binding protein delta	1.93183	6.62103	25.16 ± 0.98
cyclic amp-dependent transcription factor atf-3	1.95	1.96448	7.52 ± 0.87
angiopoietin-related protein 4	1.92	5.2478	19.28 ± 4.38
angiopoietin-related protein 1	6.91	0	0.73 ± 0.13
ankyrin repeat and socs box protein 14	3.73	0.114731	1.57 ± 0.56	APOPTOSIS AND CELL PROLIFERATION
clusterin precursor	2.26	2.99442	14.01 ± 1.91
hepcidin	2.02	3.80182	17.13 ± 9.76	IRON METABOLISM AND ERYTHROPOIESIS
Down-regulated genes
Gene	Spleen			Associated function
	Fold change	FPKM control	FPKM infected
interferon gamma receptor alpha chain	-4.37	0.545885	0.02 ± 0.02	IMMUNE AND DEFENCE RESPONSES
interferon regulatory factor 3	-2.06	9.126	2.27 ± 0.42
interferon-induced very large gtpase 1	-2.76	27.6089	4.17 ± 0.58
interferon regulatory factor 4	-1.9	30.351	8.36 ± 1.14
toll-like receptor 9	-3.03	2.26959	0.29 ± 0.13
interferon-induced protein with tetratricopeptide repeats 1	-4.67461	26.0148	1 ± 0.39
gig2-like protein	-10.4419	168.474	0.08 ± 0.08
interferon regulatory factor 7	-1.78549	2.80242	0.84 ± 0.04
e3 isg15--protein ligase herc5	-3.15976	11.2592	1.31 ± 0.17
interferon-induced protein 44	-3.17372	0.421753	0.05 ± 0.03
mhc class i antigen	-6.28261	34.0351	0.42 ± 0.12
MHC class Ia chain	-2.52547	28.3547	5.13 ± 3.26
cd9 antigen	-1.58	98.3978	33.19 ± 2.44
t-cell surface glycoprotein cd4	-1.6	8.19638	2.78 ± 0.72
t-cell receptor beta chain	-1.96	5.03524	1.38 ± 0.54
nuclear factor interleukin-3-regulated protein	-2.51	3.17612	0.58 ± 0.20
caspase recruitment domain-containing protein 11	-1.61	53.5346	17.91 ± 2.26
immunoglobulin light chain	-1.78	9.57186	2.85 ± 0.47
immunoglobulin light chain F class (IgL) sterile transcript, J-C region	-2.47	51.7486	9.87 ± 3.82
b-cell antigen receptor complex-associated protein alpha chain	-1.87	335.141	109.63 ± 30.65
b-cell antigen receptor complex-associated protein beta chain	-1.68	198.337	56.53 ± 14.57
b-cell receptor cd22	-1.47	95.253	34.88 ± 4.29
cytokine receptor-like factor 1	-2.68	0.940609	0.14 ± 0.05
lipopolysaccharide-induced tumor necrosis factor-alpha factor	-1.64	5.06209	1.62 ± 0.11
cd209 antigen-like protein d	-4.26	1.41405	0.07 ± 0.01
cd83 antigen precursor	-1.77	72.5371	22.16 ± 4.71
interleukin-1 receptor accessory	-4.2	2.49271	0.13 ± 0.08
catalase	-1.97657	52.1506	13.7 ± 0.89
complement component c3	3.84271	10.426	155.99 ± 105.67
deleted in malignant brain tumors 1	-1.5	5.37181	1.92 ± 0.95
proenkephalin-a-like isoform x1	-2.24	1.92305	0.42 ± 0.12
tumor necrosis factor receptor superfamily member 10b-like	-3.18147	1.98114	0.22 ± 0.04	APOPTOSIS AND CELL PROLIFERATION
lipopolysaccharide-induced tumor necrosis factor-alpha factor	-1.64	5.06209	1.62 ± 0.11
small conductance calcium-activated potassium channel protein 3-like	-2.21299	5.57441	1.22 ± 0.26
early growth response partial	-1.81286	0.91403	0.26 ± 0.10
t-cell acute lymphocytic leukemia protein 1	-1.57	81.9863	28.33 ± 3.51	IRON METABOLISM AND ERYTHROPOIESIS
band 3 anion exchange protein	-4.64	695.186	28.89 ± 15.33
hemoglobin subunit alpha-d	-3.54	130.015	11.56 ± 5.02
hemoglobin subunit beta-2	-3.77	438.198	33.54 ± 7.72
mitoferrin-1	-3.48	166.927	15.58 ± 3.96
hemoglobin subunit beta-1	-3.2	60.7847	6.90 ± 1.93
gata-binding factor 2-like	-2.2	128.857	28.89 ± 5.08
ferritin heavy subunit	-2.39	4519.36	885.80 ± 165.39
actin-related protein 2 3 complex subunit 1a	-1.68	8.00624	2.58 ± 0.41	CYTOSKELETON AND EXTRACELLULAR MATRIX
formin-like protein 1-like isoform x2	-3.96815	380.264	25.22 ± 2.99
tropomodulin 4	-5.55064	107.599	2.36 ± 0.08
glutaredoxin domain-containing cysteine-rich protein 1	-3.79326	7.28718	0.54 ± 0.12
syntaphilin-like isoform x1	-2.74076	2.19679	0.34 ± 0.07
collagen alpha-2 chain	-1.96641	5.11354	1.33 ± 0.25
coronin- partial	-2.66971	3.66751	0.56 ± 0.14
coronin-2b isoform 2	-2.50397	2.67427	0.43 ± 0.16
dematin isoform 1	-1.82	27.8368	8.13 ± 1.91
spectrin beta brain 4	-4.56	1.55503	0.06 ± 0.01
spectrin beta non-erythrocytic 5	-3.93	0.796804	0.05 ± 0.01
tropomyosin alpha-4 chain isoform 2	-1.57	208.214	70.16 ± 3.63
