# Supplementary material for: RNA-seq analysis reveals significant transcriptome changes in turbot (Scophthalmus maximus) suffering severe enteromyxosis
Source: BMC Genomics. 2014 Dec 19;15:1149. doi: 10.1186/1471-2164-15-1149 (PMC4320470; doi:10.1186/1471-2164-15-1149)
Supplement: Supplementary file 4 — Additional file 4: Table S4: List of differentially expressed genes in pyloric caeca. Differentially expressed genes in pyloric caeca. Fold change, fragments per kilobase of exon per million fragments mapped (FPKM) in control and infected samples and associated functional group for each gene are shown. (XLSX 21 KB) [file 12864_2014_6910_MOESM4_ESM.xlsx]

## Sheet: Hoja1
Up-regulated genes
Gene	Pyloric caeca			Associated function
	Fold change	FPKM control	FPKM infected
immunoglobulin-like domain-containing receptor 1	2.34	0.72832	3.73 ± 0.52	IMMUNE AND DEFENCE RESPONSES
immunoglobulin mu heavy chain	1.88	7.20384	26.51 ± 5.80
immunoglobulin light chain	-1.78	9.57186	2.85 ± 0.47
immunoglobulin heavy chain variable region	2.7	4.65373	30.75 ± 12.92
ig kappa chain v-ii region rpmi 6410	4.72	3.91989	104.32 ± 26.52
leukocyte surface antigen cd53	6.59	0	0.79 ± 0.37
epidermis-type lipoxygenase 3-like	5.66	0.690616	36.53 ± 13.50
complement component c3	3.84271	10.426	155.99 ± 105.67
l-amino-acid oxidase-like	4.84	0.583611	16.42 ± 13.60
mannose-binding lectin-associated serine protease-3b	7.64	0	1.49 ± 0.48
complement component c1q receptor	2.31	0.454084	2.26 ± 0.70
toll-like receptor 5	4.66	0.145048	3.76 ± 1.91
cc chemokine ck-	3.98	1.724	27.61 ± 4.17
cc chemokine	4.31	2.11023	42.45 ± 4.61
cytokine receptor common subunit beta	2.68	0.646223	4.48 ± 0.50
chemokine-like receptor 1	2.61	4.63701	28.39 ± 4.19
c-x-c chemokine receptor type 3	2.06	3.35842	13.99 ± 1.27
chemokine xc receptor 1	2.12	3.23912	14.13 ± 1.88
granulocyte colony-stimulating factor receptor	1.76	7.434	25.27 ± 3.27
cd83	2.51	5.57088	31.67 ± 2.77
p-selectin	2.34	0.688856	3.51 ± 0.63
low quality protein: e-selectin	2.92	1.24826	9.56 ± 2.35
inhibin beta a chain	7.67	0	2.46 ± 0.16
immune-responsive gene 1	3.59	0.399746	4.96 ± 2.23
tumor necrosis factor receptor superfamily member 13b	2.03	0.900679	3.72 ± 0.57
lipopolysaccharide-induced tumor necrosis factor-alpha factor	4.34	29.9242	611.65 ± 127.07
interleukin-1 receptor type 2	6.05	0.0868022	6.12 ± 2.59
interleukin-1 receptor accessory	2.55	0.400685	2.38 ± 0.05
lymphokine-activated killer t-cell-originated protein kinase	3.18	0.140438	1.30 ± 0.19
cd209 antigen-like protein a	2.17	0.887232	4.00 ± 0.48
heat shock protein 8	2.82	1.35078	9.39 ± 5.81
vtn protein	2.24	1.68028	7.84 ± 6.29
cytochrome b-245 heavy chain	3.7	0.642578	8.55 ± 3.50
transcription factor ap-1	2.71	4.0932	26.79 ± 2.98
ap-1 complex subunit sigma-3	2.1	4.12103	17.82 ± 1.31
deleted in malignant brain tumors 1	2.36	239.872	1230.88 ± 456.09
endothelin-2	2.75	0.177156	1.22 ± 0.29
c-type lectin domain family 4 member m	2.2	3.4322	15.85 ± 1.71
macrophage mannose receptor 1	1.64	2.07027	6.46 ± 0.95
Prdm1a	4.99	0.234291	8.12 ± 2.46
tnfaip3-interacting protein 2	2.23	2.40035	11.24 ± 1.04
calcipressin-1 isoform 1	2.32	4.22434	21.18 ± 0.87
cyclic amp-dependent transcription factor atf-3	4.12	2.18337	37.91 ± 5.25
ccaat enhancer-binding protein beta	3.22	8.23907	77.02 ± 5.61
prostacyclin synthase	5.32	0.468213	18.97 ± 1.44
angiopoietin-related protein 7	7.42	0	1.00 ± 0.61
equilibrative nucleoside transporter 1	2.88	7.86776	58.20 ± 4.45
transferrin receptor protein 1	2.37	2.70928	14.02 ± 0.83
cytochrome c oxidase subunit 4 isoform mitochondrial precursor	1.67	108.592	346.98 ± 17.70
cytochrome c oxidase subunit mitochondrial	1.66	103.981	329.47 ± 8.41
adrenomedullin 5	3.16	0.0698037	0.64 ± 0.17
collagenase 3-like	6	4.19	270.86 ± 24.10
fibroblast growth factor 10	3.35	0.368955	3.78 ± 0.97
tissue-type plasminogen activator	2.91	4.29659	32.21 ± 8.66
fibrinogen gamma chain	2.45	1.77098	9.70 ± 3.07
cytolysin src-1	2.86	0.220453	6.18 ± 1.11
caspase-3	5.54	1.8088	85.35 ± 11.96	APOPTOSIS AND CELL PROLIFERATION
cytochrome c	4.26	11.9359	230.13 ± 54.72
tnf receptor-associated factor 2	3.62	2.03285	0.46 ± 0.09
lipopolysaccharide-induced tumor necrosis factor-alpha factor	4.34	29.9242	611.65 ± 127.07
tumor necrosis factor receptor superfamily member 10b-like	-3.18147	1.98114	0.22 ± 0.04
tumor necrosis factor receptor superfamily member 11b	3.8	5.15912	52.77 ± 12.33
tumor necrosis factor receptor superfamily member 16	2.27	0.468201	2.27 ± 0.07
cathepsin k	2.21	11.3805	52.73 ± 5.94
pleckstrin homology-like domain family a member 2	3.35	7.89354	80.69 ± 8.40
forkhead box protein q1	2.75	0.430387	2.97 ± 0.79
gtp cyclohydrolase	2.6	0.317986	1.97 ± 0.38
tumor necrosis factor receptor superfamily member 25	2.04	0.681939	2.83 ± 0.46
traf-interacting protein	3.31	0.257475	2.62 ± 0.41
flap endonuclease gen homolog 1	4.31	0.0512026	1.12 ± 0.03
small conductance calcium-activated potassium channel protein 3-like	-2.21299	5.57441	1.22 ± 0.26
early growth response partial	-1.81286	0.91403	0.26 ± 0.10
apoptosis inhibitor 5	1.63	9.96626	30.97 ± 3.50
mucosa-associated lymphoid tissue lymphoma translocation protein 1	2.19	4.29	19.57 ± 2.01
hig1 domain family member 1a	3.52	3.26319	37.61 ± 4.64
proliferating cell nuclear antigen	1.72	17.9906	59.29 ± 5.78
cyclin b1	3.46082	1.87334	20.75 ± 2.98
cyclin-a2	1.71256	4.71221	15.54 ± 2.54
fibroblast growth factor 10	3.35	0.368955	3.78 ± 0.97
transferrin receptor protein 1	2.37	2.70928	14.02 ± 0.83	IRON METABOLISM AND ERYTHROPOIESIS
adipose differentiation-related protein	2.66	9.14566	57.77 ± 5.04	METABOLISM AND DIGESTIVE FUNCTION RELATED
calcitonin gene-related peptide-like isoform x2	1.99	1.51581	6.04 ± 1.37
cocaine- and amphetamine-regulated transcript	6.7	0	1.16 ± 0.47
tubulin alpha-1c chain	1.99	3.46068	13.93 ± 3.46	CYTOSKELETON AND EXTRACELLULAR MATRIX
tubulin beta-2c chain	2.32	13.9763	70.18 ± 8.17
Down-regulated genes
Gene	Pyloric caeca			Associated function
	Fold change	FPKM control	FPKM infected
interferon-induced very large gtpase 1	-2.72	41.1857	6.28 ± 0.89	IMMUNE AND DEFENCE RESPONSES
interferon regulatory factor 2	-1.47	42.0615	15.25 ± 0.61
interferon regulatory factor 4	-2.39	1.69305	0.32 ± 0.03
fish virus induced trim protein	-2.36	17.1216	3.36 ± 0.28
interferon-induced protein with tetratricopeptide repeats 1	-4.67461	26.0148	1 ± 0.39
gig2-like protein	-10.4419	168.474	0.08 ± 0.08
interferon regulatory factor 7	-1.78549	2.80242	0.84 ± 0.04
e3 isg15--protein ligase herc5	-3.15976	11.2592	1.31 ± 0.17
interferon-induced protein 44	-3.17372	0.421753	0.05 ± 0.03
mhc class i antigen	-6.28261	34.0351	0.42 ± 0.12
MHC class Ia chain	-2.52547	28.3547	5.13 ± 3.26
interleukin-17a f-1	-3.85	1.39893	0.09 ± 0.02
interleukin-17 receptor e	-1.65	35.2756	11.28 ± 0.79
interleukin 22	-1.73	4.45826	1.34 ± 0.17
complement c1q-like protein 2	-5.87	507.701	8.84 ± 4.90
cd302 antigen	-1.76	85.4544	25.32 ± 1.46
b-cell receptor cd22	-2.53	2.85265	0.47 ± 0.31
toll-like receptor 2	-2.13	1.42373	0.32 ± 0.11
tlr4 interactor with leucine rich repeats	-3.23	2.33476	0.25 ± 0.04
apolipoprotein e	-1.71	682.018	207.68 ± 51.90
superoxide dismutase	-2.13	438.737	100.38 ± 5.72
peptide methionine sulfoxide reductase	-1.4	53.7188	20.40 ± 3.04
glutathione s-transferase theta-1	-1.96	128.368	33.20 ± 3.17
catalase	-1.97657	52.1506	13.7 ± 0.89
complement c1q-like protein 4 precursor	-4.58	960.114	40.46 ± 8.81
thioredoxin domain-containing protein 17	-2.14	152.574	34.82 ± 2.35
tumor necrosis factor ligand superfamily member 10	-1.91	19.9851	5.29 ± 1.20	APOPTOSIS AND CELL PROLIFERATION
programmed cell death protein 10	-1.4	44.2658	16.76 ± 0.14
spindlin-2b isoform 1	-1.42	5.97976	2.23 ± 0.28
dna-binding death effector domain-containing protein 2	-1.48	6.24682	2.24 ± 0.22
alpha-type globin	-8.17	2.63942	0.01 ± 0.01	IRON METABOLISM AND ERYTHROPOIESIS
collagen alpha-1 chain a	-4.16	3.60689	0.35 ± 0.16	CYTOSKELETON AND EXTRACELLULAR MATRIX
type i cytoskeletal 17	-3.68	4.17669	0.32 ± 0.06
tropomodulin 4	-5.55064	107.599	2.36 ± 0.08
syntaphilin-like isoform x1	-2.74076	2.19679	0.34 ± 0.07
glutaredoxin domain-containing cysteine-rich protein 1	-3.79326	7.28718	0.54 ± 0.12
formin-like protein 1-like isoform x2	-3.96815	380.264	25.22 ± 2.99
collagen alpha-2 chain	-1.96641	5.11354	1.33 ± 0.25
collagen alpha-1(I) chain	-2.97	112.948	14.38 ± 3.66
collagen alpha-1 chain a	-3.34	3.60689	0.35 ± 0.16
collagen alpha-3 chain	-2.09	17.4888	4.12 ± 0.36
collagen alpha-1 chain	-2.41493	93.9167	36.09 ± 7.09
myosin light chain 4	-2.43162	1.76578	0.32 ± 0.13
myosin iiia	-3.71	47.9069	3.67 ± 0.20
tropomyosin alpha-4 chain isoform 2	-1.34	348.269	137.78 ± 27.79
myosin light chain 4	-2.43	1.76578	0.32 ± 0.13
myosin-ib isoform 1	-2.49	310.986	55.59 ± 0.84
myosin-11 isoform 1	-2.63	6.17058	0.99 ± 0.17
myosin-9	-2.94	3.28913	0.41 ± 0.20
myosin-10 isoform 1	-1.92	2.71436	10.30 ± 0.90
actin	-2.62	22.4125	3.68 ± 1.49
alpha actin	-2.73	5.82895	0.90 ± 0.68
spectrin beta brain 4	-6.26	34.382	0.45 ± 0.09
bile salt export pump	-4.31	2.25781	0.10 ± 0.06	METABOLISM AND DIGESTIVE FUNCTION RELATED
fatty acid-binding intestinal	-4.12	3259.22	187.13 ± 20.84
fatty acid delta-6 desaturase	-2.55	2.5307	0.43 ± 0.02
cholesterol 7-alpha-monooxygenase	-9.1	88.9006	0.16 ± 0.07
aminopeptidase n	-9.46	1370.01	1.34 ± 0.23
acidic mammalian chitinase	-14.08	5059.53	0.28 ± 0.12
intestinal-type alkaline phosphatase 1	-11.68	749.795	0.22 ± 0.14
apolipoprotein a-iv precursor	-6.4638	3589.68	40.52 ± 9.66
apolipoprotein c-ii	-6.14479	271.53	3.86 ± 0.67
platelet glycoprotein 4	-12.01	532.302	0.12 ± 0.04
chymotrypsin-like elastase family member 2a	-12.67	267.548	0.04 ± 0.02
meprin a subunit alpha	-8.89	1129.94	2.36 ± 0.90
3 beta-hydroxysteroid dehydrogenase type 7	-3.68	112.939	8.79 ± 1.73
lactase-phlorizin hydrolase	-14.62	77.2159	0.00 ± 0.00
carboxypeptidase o	-6	156.734	2.45 ± 0.13
long-chain-fatty-acid-- ligase 5	-4.67	537.401	21.78 ± 3.34
carbohydrate-responsive element-binding	-4.18	79.9795	4.40 ± 0.57
cholecystokinin B receptor	-2.91	27.4371	3.68 ± 1.06
galanin receptor type 1-like	-2.64	21.73	3.50 ± 0.12
gastric inhibitory polypeptide	-3.12	16.0656	1.84 ± 0.27
gastrin cholecystokinin-like peptide	-4.39	5.01368	0.24 ± 0.07
